# Supplementary material for: Experiencing one’s own body and body image in living kidney donors–A sociological and psychological study
Source: PLoS One. 2021 Apr 15;16(4):e0249397. doi: 10.1371/journal.pone.0249397 (PMC8049271; doi:10.1371/journal.pone.0249397)
Supplement: S1 Questionnaire — (XLSX) [file pone.0249397.s001.xlsx]

## Sheet: S1 Questionnaire
Subject No.	Gender	Age range	Method of organ procurement	Time since donation surgery	Relationship	Education	Place of residence	Employed status	Relation between donor and recipient	Body Esteem Scale (from 1 - I have strong negative feelings, through 3 - I have no feelings, up to 5 - I have strong positive feelings) / 9999 - no data
	1: men / 2: women		1: open approach / 2: laparoscopic approach	time indicated in months	1: permanent relationship / 2: no permanent relationship	1: higher / 2: secondary / 3: vocational and primary	1:city > 100,000 inhabitants/ 2: town with 50,000 – 100,000 inhabitants / 3: rural area	1:hired / 2: unemployed	1: parent -> child / 2: child -> parent / 3: siblings / 4: spouses / 5: daughter-in-law -> mother-in-law / 6: strangers in the paired exchange programme	Question 1_body scent	Question 2_appetite	Question3_nose	Question 4_physical stamina	Question 5_reflexes	Question6_lips	Question 7_muscular strength	Question 8_waist	Question 9_energy level	Question10_thighs	Question11_ears	Question 12_shoulders	Question13_chin	Question14_body build	Question 15_physical coordination	Question 16_buttocks	Question17_agility	Question 18_width of shoulders	Question19_hands	Question 20_breasts and chest	Question 21_appearance of eyes	Question 22_cheeks/cheekbones	Question23_hips	Question24_legs	Question 25_figure/physique	Question 26_sex drive	Question27_feet	Question 28_sexual organs	Question 29_appearance of stomach	Question 30_health	Question31_sexual activity	Question32_body hair	Question 33_physical condition	Question34_face	Question 35_weight
1	2	49-59	2	50	1	3	3	1	1	4	3	4	3	3	4	3	2	3	2	4	4	4	3	4	4	4	4	4	3	4	4	4	4	4	4	4	4	2	4	4	4	4	4	2
2	1	49-59	2	50	2	3	2	1	3	4	4	4	4	4	4	4	4	4	4	4	4	4	4	4	4	4	4	4	4	4	4	4	4	4	4	4	4	4	4	4	4	4	4	4
3	2	60-75	2	50	1	3	3	2	1	4	5	5	5	5	5	5	5	5	5	5	5	5	5	5	5	5	5	5	4	5	5	5	5	5	4	5	5	5	5	4	5	5	5	5
4	1	27-37	1	49	1	2	3	1	3	4	4	3	4	5	4	5	3	4	3	3	3	3	4	4	3	4	3	3	4	3	3	3	3	4	4	3	5	4	5	4	3	5	5	4
5	2	60-75	1	49	2	2	1	2	1	2	4	4	2	4	2	4	2	2	4	4	4	4	4	2	4	4	2	5	2	2	5	2	2	2	3	4	3	3	2	3	3	2	2	2
6	2	49-59	2	45	1	2	2	2	1	4	4	3	4	4	5	4	4	4	2	5	4	4	4	4	4	4	4	4	2	4	4	4	4	4	4	4	4	4	5	4	5	4	4	4
7	2	60-75	2	42	1	2	3	2	1	4	2	3	1	1	5	2	1	4	4	5	5	5	1	1	5	1	5	5	5	4	5	4	5	4	3	4	4	2	1	3	4	1	5	1
8	2	38-48	2	41	2	1	1	1	3	4	5	4	5	5	5	4	4	5	4	5	4	4	5	5	4	5	5	5	5	5	5	4	4	4	4	5	5	5	5	3	4	4	5	4
9	2	38-48	2	37	2	1	1	1	2	5	4	3	5	4	5	1	2	4	5	2	4	3	4	4	4	2	3	4	4	4	2	4	2	3	4	4	4	1	4	2	2	4	2	2
10	2	38-48	2	36	1	1	3	1	4	3	3	3	2	2	3	5	2	3	3	3	3	9999	9999	4	3	3	3	4	4	4	4	2	3	3	3	3	3	2	2	3	1	3	3	2
11	2	38-48	2	44	1	2	3	1	4	3	3	3	4	4	3	3	3	4	3	3	3	3	3	4	3	4	3	3	3	3	3	3	3	3	3	3	3	4	5	3	3	3	3	4
12	2	49-59	2	42	1	1	3	1	4	3	3	2	4	3	3	2	4	4	2	3	3	3	4	4	3	3	3	3	3	3	3	3	4	3	3	3	3	4	4	3	3	9999	3	4
13	2	27-37	2	41	1	1	1	1	5	3	3	2	2	3	3	2	4	3	2	3	3	3	2	2	3	3	3	3	3	3	3	3	2	3	3	3	3	4	2	3	2	2	3	3
14	2	38-48	2	38	1	1	3	1	4	4	3	3	4	2	3	3	5	2	1	3	3	3	2	4	2	3	3	3	3	3	3	2	2	2	4	3	3	1	4	4	2	4	4	1
15	2	27-37	2	33	1	1	1	2	4	5	5	4	4	5	5	5	5	5	5	5	5	5	4	4	5	5	5	5	4	5	5	5	4	5	4	5	5	4	4	4	5	5	5	5
16	2	49-59	2	28	1	1	2	1	4	5	5	3	5	5	5	4	4	5	2	3	3	3	4	5	3	4	3	3	2	3	3	3	3	3	3	3	3	3	5	3	3	5	5	2
17	1	27-37	2	26	1	2	2	1	4	3	2	3	2	5	3	4	1	4	4	4	4	4	4	2	4	4	3	5	2	5	3	3	3	4	5	2	5	1	4	4	4	4	4	1
18	1	49-59	1	46	1	1	3	1	4	3	4	4	4	5	4	4	3	3	4	4	3	4	4	2	3	3	3	4	4	4	4	4	4	4	4	3	3	4	4	4	3	4	4	4
19	1	27-37	2	47	1	2	1	1	6	5	5	4	5	5	5	4	4	5	4	5	5	5	4	4	5	5	4	5	5	4	5	4	5	4	5	5	5	5	5	5	4	5	5	4
20	1	27-37	2	47	2	2	2	1	6	5	5	5	5	5	5	5	5	5	5	5	5	5	5	5	5	5	5	5	4	5	5	5	5	5	5	5	5	4	5	5	5	5	5	5
21	1	49-59	1	42	1	1	1	1	6	4	2	3	2	2	3	2	2	3	3	3	3	3	2	2	4	2	3	3	3	2	3	3	4	2	4	3	3	1	3	2	4	2	4	1
22	1	27-37	2	42	2	2	1	1	6	4	5	4	4	4	4	4	3	5	4	4	5	4	4	4	4	5	5	4	3	4	4	4	5	4	4	4	4	4	5	5	4	5	4	4
23	1	38-48	2	22	1	1	3	1	6	3	4	3	4	4	3	4	2	3	3	3	3	3	3	4	3	4	3	3	3	3	3	3	3	3	4	3	4	2	4	4	2	4	3	3
24	2	49-59	1	28	1	2	1	1	6	2	2	4	2	4	5	2	1	4	5	5	5	4	4	4	4	2	5	5	2	4	5	4	5	4	1	4	4	2	5	2	2	4	5	4
25	2	49-59	1	28	1	2	1	1	6	4	4	4	3	4	5	4	2	4	4	4	4	4	4	2	4	4	4	4	4	5	4	4	4	4	3	4	4	2	5	3	4	4	4	2
MEN											Physical Attractiveness - question no.			3;6;11;13;16;21;22;23;27;28;34
											Body Strength - question no.			7;12;14;15;18;19;20;25;26
											Physical Condition - question no.			2;4;5;8;9;10;15;17;25;29;30;33;35
WOMEN											Sexual attractiveness - question no.			1;3;6;11;13;20;21;22;26;28;31;32;34
											Weight Control - question no.			2;8;10;14;16;23;24;25;29;35
											Physical Condition - question no.			4;5;7;9;12;15;17;30;33
